# Supplementary material for: Synthetic Linear Lipopeptides and Lipopeptoids Induce Apoptosis and Oxidative Stress: In Vitro Cytotoxicity and SAR Evaluation Against Cancer Cell Lines
Source: Pharmaceuticals (Basel). 2025 Dec 2;18(12):1840. doi: 10.3390/ph18121840 (PMC12735945; doi:10.3390/ph18121840)
Supplement: Supplementary file 1 [file pharmaceuticals-18-01840-s001.zip]

Archive with 1 entries (1 files):
- pharmaceuticals-3977049-supplementary.pdf
